# Supplementary material for: Two new species of Micrencaustes Crotch, subgenus Mimencaustes Heller from China (Coleoptera, Erotylidae, Encaustini)
Source: Zookeys. 2014 Mar 20;(391):55–64. doi: 10.3897/zookeys.391.7025 (PMC3974443; doi:10.3897/zookeys.391.7025)
Supplement: XML Treatment for Micrencaustes (Mimencaustes) renshiae [file zookeys.391.7025-treatment1.xml]

<!DOCTYPE tp:taxon-treatment
  PUBLIC "-//TaxonX//DTD Taxonomic Treatment Publishing DTD v0 20100105//EN" "tax-treatment-NSO.dtd">
<tp:taxon-treatment xmlns:tp="http://www.plazi.org/taxpub"><tp:treatment-meta><mixed-citation publication-type="journal"><person-group><name><surname>Meng</surname><given-names>Zhao-Na</given-names></name><name><surname>Ren</surname><given-names>Guo-Dong</given-names></name><name><surname>Li</surname><given-names>Jing</given-names></name></person-group><article-title>Two new species of <italic>Micrencaustes</italic> Crotch, subgenus <italic>Mimencaustes</italic> Heller from China (Coleoptera, Erotylidae, Encaustini)</article-title><source>Zookeys</source><day>20</day><month>3</month><year>2014</year><volume>2014</volume><issue>391</issue><fpage>55</fpage><lpage>64</lpage><pub-id pub-id-type="doi">10.3897/zookeys.391.7025</pub-id></mixed-citation></tp:treatment-meta><tp:nomenclature><tp:taxon-name>
                            <tp:taxon-name-part taxon-name-part-type="genus">Micrencaustes</tp:taxon-name-part>
                            (<tp:taxon-name-part taxon-name-part-type="subgenus">Mimencaustes</tp:taxon-name-part>)
                            <tp:taxon-name-part taxon-name-part-type="species">renshiae</tp:taxon-name-part>
                            <object-id xmlns:xlink="http://www.w3.org/1999/xlink" content-type="zoobank" xlink:type="simple">http://zoobank.org/F3871C6A-063C-493E-B7EE-259047C1D12A</object-id>
                            <object-id xmlns:xlink="http://www.w3.org/1999/xlink" xlink:type="simple">http://species-id.net/wiki/Micrencaustes_renshiae</object-id>
                        </tp:taxon-name><tp:taxon-status xmlns:xlink="http://www.w3.org/1999/xlink" xlink:type="simple">sp. n.</tp:taxon-status></tp:nomenclature><tp:treatment-sec sec-type="Type material"><title>Type material.</title><p>Holotype. male, CHINA: Hainan Province, Baisha County, <named-content xmlns:xlink="http://www.w3.org/1999/xlink" content-type="dwc:verbatimCoordinates" xlink:type="simple">19.2248°N, 109.4514°E</named-content>, alt. 450 m, 27 May 2008, Yi-Bin Ba &amp; Jun-Tong Lang leg. (MHU). Paratypes. 3 males, 4 females, same data as holotype (MHU).</p></tp:treatment-sec><tp:treatment-sec sec-type="Description"><title>Description.</title><p>Body (<xref ref-type="fig" rid="F1">Fig. 1</xref>) moderately elongate, length: 10.5–12.4 mm, width: 4.1–4.5 mm; widest at base of elytra, general color dark, slightly shining. Head with an irregular orange mark between eyes. Pronotum with two longitudinal, curved orange marks, each bearing a short branch in the middle.</p><fig id="F1" position="float" orientation="portrait"><label>Figures 1.</label><caption><p>Habitus of <italic><tp:taxon-name>Micrencaustes (Mimencaustes) renshiae</tp:taxon-name></italic> Scale: a = 1 mm.</p></caption><graphic xmlns:xlink="http://www.w3.org/1999/xlink" xlink:href="zookeys-391-055-g001.jpg" position="float" orientation="portrait" xlink:type="simple"/></fig><p>Head (<xref ref-type="fig" rid="F2">Fig. 2</xref>) strongly and sparsely punctured on vertex, with ocular lines. Clypeus strongly and rather closely punctured, with anterior border feebly emarginate, with a fovea on each side of the base. Eyes large, moderately prominent laterally. Antennae (<xref ref-type="fig" rid="F2">Fig. 3</xref>) extending posterior border of pronotum; antennomere III about 1.75 times as long as IV; antennomere IX asymmetrical, almost triangular; antennomere X bowl-shaped; antennomere XI hemispherical, narrower than antennomere X, slightly constricted in middle; relative lengths of antennomeres II–XI: 12: 35: 20: 19: 19: 19: 20: 18: 16: 19. Maxillary palp terminal segment triangular, sides rounded, nearly 2.7 times as wide as long. Mentum (<xref ref-type="fig" rid="F2">Fig. 4</xref>) with plate triangular, sides concave, with coarse punctures and setae; submentum roughly punctured, with long golden setae.</p><fig id="F2" position="float" orientation="portrait"><label>Figures 2–11.</label><caption><p><italic><tp:taxon-name>Micrencaustes (Mimencaustes) renshiae</tp:taxon-name></italic> sp.n. <bold>2</bold> head <bold>3</bold> antenna <bold>4</bold> mentum <bold>5</bold> pronotum <bold>6</bold> prosternum <bold>7</bold> mesoventrite <bold>8</bold> mesotibia <bold>9</bold> aedeagus in lateral views <bold>10</bold> female genitalia in ventral view <bold>11</bold> female spermatheca Scale bars: <bold>a</bold> = 1 mm, <bold>b</bold> = 0.5 mm.</p></caption><graphic xmlns:xlink="http://www.w3.org/1999/xlink" xlink:href="zookeys-391-055-g002.jpg" position="float" orientation="portrait" xlink:type="simple"/></fig><p>Pronotum (<xref ref-type="fig" rid="F2">Fig. 5</xref>) widest at base (pl/pw = 0.69–0.74); lateral margin slightly curved; pronotal anterior margin straight in the middle; basal margin weakly sinuate. Pronotum finely punctate, punctures evenly scattered; with a group of coarse punctures on each side of base area. Anterior angles projected; posterior angles nearly rectangular.</p><p>Prosternum (<xref ref-type="fig" rid="F2">Fig. 6</xref>) coarsely and sparsely punctured on lateral areas, with some oblique rugae; an irregular depression in the middle of base area; surface with golden pubescence. Prosternal process triangular, strongly emarginated at apical border, produced into a blunt point at the base. Prosternal femoral lines almost straight, converging anteriorly and reaching the front edge of coxae.</p><p>Scutellum pentagonal, with fine and spare punctures.</p><p>Elytra widest near base, then gradually narrowing to apex. Each elytron with 8 striae; strial punctures stronger at basal part, gradually weakened apically and disappeared before extremity; intervals finely punctured and wrinkled.</p><!--PageBreak--><p>Mesoventrite (<xref ref-type="fig" rid="F2">Fig. 7</xref>) broad, with a median quadrate depression; mesocoxal lines short; sternum with fine and sparse punctures.</p><p>Mesotibia (<xref ref-type="fig" rid="F2">Fig. 8</xref>) with outer edge of apex acutely toothed.</p><p>Male genitalia (<xref ref-type="fig" rid="F2">Fig. 9</xref>) with median lobe weakly curved; narrowed to a point in lateral view; median strut about 1.31 times as long as median lobe.</p><p>Female genitalia (<xref ref-type="fig" rid="F2">Fig. 10</xref>) with narrow styli at apex of coxite, and styli rounded apically, covered with setae at apex. Female spermatheca as in <xref ref-type="fig" rid="F2">Fig. 11</xref>.</p><!--PageBreak--></tp:treatment-sec><tp:treatment-sec sec-type="Distribution"><title>Distribution.</title><p>Known only from the type locality (China: Hainan Province, Baisha County).</p></tp:treatment-sec><tp:treatment-sec sec-type="Diagnosis"><title>Diagnosis.</title><p><italic><tp:taxon-name>Micrencaustes (Mimencaustes) renshiae</tp:taxon-name></italic> is most similar to <italic><tp:taxon-name>Micrencaustes (Mimencaustes) acridentata</tp:taxon-name></italic> Li &amp; Ren, 2006, due to the similar form and color pattern of pronotum. The new species can be distinguished from it by the head with orange mark; prosternum with an irregular depression in the middle of base area; prosternal femoral lines reaching the front edge of coxae. <italic><tp:taxon-name>Micrencaustes (Mimencaustes) acridentata</tp:taxon-name></italic> without orange mark on head; prosternum with a distinctly depressed in the middle; prosternal femoral lines surpassing the front edge of coxae.</p></tp:treatment-sec><tp:treatment-sec sec-type="Etymology"><title>Etymology.</title><p>This species is named in honor of Mr. Guo-Dong Ren, teacher of author Jing Li, who helped a lot during our work.</p></tp:treatment-sec></tp:taxon-treatment>
