# Supplementary material for: Two new species of Micrencaustes Crotch, subgenus Mimencaustes Heller from China (Coleoptera, Erotylidae, Encaustini)
Source: Zookeys. 2014 Mar 20;(391):55–64. doi: 10.3897/zookeys.391.7025 (PMC3974443; doi:10.3897/zookeys.391.7025)
Supplement: XML Treatment for Micrencaustes (Mimencaustes) biomaculata [file zookeys.391.7025-treatment2.xml]

<!DOCTYPE tp:taxon-treatment
  PUBLIC "-//TaxonX//DTD Taxonomic Treatment Publishing DTD v0 20100105//EN" "tax-treatment-NSO.dtd">
<tp:taxon-treatment xmlns:tp="http://www.plazi.org/taxpub"><tp:treatment-meta><mixed-citation publication-type="journal"><person-group><name><surname>Meng</surname><given-names>Zhao-Na</given-names></name><name><surname>Ren</surname><given-names>Guo-Dong</given-names></name><name><surname>Li</surname><given-names>Jing</given-names></name></person-group><article-title>Two new species of <italic>Micrencaustes</italic> Crotch, subgenus <italic>Mimencaustes</italic> Heller from China (Coleoptera, Erotylidae, Encaustini)</article-title><source>Zookeys</source><day>20</day><month>3</month><year>2014</year><volume>2014</volume><issue>391</issue><fpage>55</fpage><lpage>64</lpage><pub-id pub-id-type="doi">10.3897/zookeys.391.7025</pub-id></mixed-citation></tp:treatment-meta><tp:nomenclature><tp:taxon-name>
                            <tp:taxon-name-part taxon-name-part-type="genus">Micrencaustes</tp:taxon-name-part>
                            (<tp:taxon-name-part taxon-name-part-type="subgenus">Mimencaustes</tp:taxon-name-part>)
                            <tp:taxon-name-part taxon-name-part-type="species">biomaculata</tp:taxon-name-part>
                            <object-id xmlns:xlink="http://www.w3.org/1999/xlink" content-type="zoobank" xlink:type="simple">http://zoobank.org/B973810F-7181-4236-9605-ABFFC6E5B3B1</object-id>
                            <object-id xmlns:xlink="http://www.w3.org/1999/xlink" xlink:type="simple">http://species-id.net/wiki/Micrencaustes_biomaculata</object-id>
                        </tp:taxon-name><tp:taxon-status xmlns:xlink="http://www.w3.org/1999/xlink" xlink:type="simple">sp. n.</tp:taxon-status></tp:nomenclature><tp:treatment-sec sec-type="Type material"><title>Type material.</title><p>Holotype. male, CHINA: Yunnan Province, Eryuan County, <named-content xmlns:xlink="http://www.w3.org/1999/xlink" content-type="dwc:verbatimCoordinates" xlink:type="simple">26.1111°N, 99.9510°E</named-content>, alt. 1870 m, 17 August 2008, Ji-Shan Xu leg. (MHU). Paratypes. 3 males, 6 females, same data as holotype (MHU).</p><!--PageBreak--></tp:treatment-sec><tp:treatment-sec sec-type="Description"><title>Description.</title><p>Body (<xref ref-type="fig" rid="F3">Fig. 12</xref>) oblong oval, moderately convex, length: 10.8–12.5 mm, width: 3.5–4.4 mm; general color dark, moderately shining. Each elytron with 2 orange bands; anterior band reaching lateral and basal margins, leaving a <!--PageBreak-->black part at humerus, with 2 black spots near anterior border, with 4 teeth at posterior border; posterior band at four fifths length of elytron, extending from the striae I to near the lateral border, with 2 teeth at anterior border, with 3 teeth at posterior border.</p><fig id="F3" position="float" orientation="portrait"><label>Figures 12.</label><caption><p>Habitus of <italic><tp:taxon-name>Micrencaustes (Mimencaustes) biomaculata</tp:taxon-name></italic> Scale: a = 1 mm.</p></caption><graphic xmlns:xlink="http://www.w3.org/1999/xlink" xlink:href="zookeys-391-055-g003.jpg" position="float" orientation="portrait" xlink:type="simple"/></fig><p>Head (<xref ref-type="fig" rid="F4">Fig. 13</xref>) sparsely punctured on vertex, closely at base, with ocular lines. Clypeus strongly and closely punctured, with anterior border feebly emarginate, with a fovea on each side of the base. Eyes large, rather prominent laterally. Antennae (<xref ref-type="fig" rid="F4">Fig. 14</xref>) reaching basal 0.25 of pronotum; antennomere III about 1.69 times as long as IV; antennomere IX asymmetrical, almost triangular; antennomere X crescent-shaped; antennomere XI hemispherical, narrower than antennomere X, slightly constricted in middle; relative lengths of antennomeres II–XI: 12: 27: 16: 16: 17: 16: 14: 18: 13: 20. Maxillary palp terminal segment broadly triangular, nearly 3.2 times as wide as long. Mentum (<xref ref-type="fig" rid="F4">Fig. 15</xref>) with plate triangular, sides concave, with rather coarse punctures and setae; submentum roughly punctured, with short golden setae.</p><fig id="F4" position="float" orientation="portrait"><label>Figures 13–22.</label><caption><p><italic><tp:taxon-name>Micrencaustes (Mimencaustes) biomaculata</tp:taxon-name></italic> sp. n. <bold>13</bold> head <bold>14</bold> antenna <bold>15</bold> mentum <bold>16</bold> pronotum <bold>17</bold> prosternum <bold>18</bold> mesoventrite <bold>19</bold> mesotibia <bold>20</bold> aedeagus in lateral views <bold>21</bold> female genitalia in ventral view <bold>22</bold> female spermatheca Scale bars: <bold>a</bold> = 1 mm, <bold>b</bold> = 0.5 mm.</p></caption><graphic xmlns:xlink="http://www.w3.org/1999/xlink" xlink:href="zookeys-391-055-g004.jpg" position="float" orientation="portrait" xlink:type="simple"/></fig><p>Pronotum (<xref ref-type="fig" rid="F4">Fig. 16</xref>) widest at middle (pl/pw = 0.67–0.72); sides almost parallel on posterior half and narrowing toward apex, strongly margined; anterior margin straight in the middle, margined behind eyes; basal margin weakly sinuate. Pronotum finely and sparsely punctuated, with a group of coarse punctures on each side of base area, <!--PageBreak-->with punctate longitudinal median areas. Anterior angles projected; posterior angles nearly rectangular.</p><p>Prosternum (<xref ref-type="fig" rid="F4">Fig. 17</xref>) coarsely and sparsely punctured on lateral areas, with some oblique rugae; an irregular depression in the middle of base area; surface with golden pubescence. Prosternal process triangular, strongly emarginated at apical border, produced into a blunt point at the base. Prosternal femoral lines converging anteriorly and reaching the front edge of coxae.</p><p>Scutellum nearly pentagonal, sparely punctured.</p><p>Elytra widest at base, sides almost parallel at two thirds from base, then gradually narrowing to apex; strial punctures fine at basal part and disappeared before extremity; intervals finely punctured and distinctly wrinkled.</p><p>Mesoventrite (<xref ref-type="fig" rid="F4">Fig. 18</xref>) broad, with a median pentagonal depression; mesocoxal lines moderate length; sparsely punctured.</p><p>Mesotibia (<xref ref-type="fig" rid="F4">Fig. 19</xref>) with outer edge of apex acutely toothed.</p><p>Male genitalia (<xref ref-type="fig" rid="F4">Fig. 20</xref>) with median lobe curved; narrowed to a hook at apex in lateral view; median strut about 1.43 times as long as median lobe.</p><p>Female genitalia (<xref ref-type="fig" rid="F4">Fig. 21</xref>) with narrow styli at apex of coxite, and styli rounded apically, covered with setae at apex. Female spermatheca as in <xref ref-type="fig" rid="F4">Fig. 22</xref>.</p></tp:treatment-sec><tp:treatment-sec sec-type="Distribution"><title>Distribution.</title><p>Known only from the type locality (China: Yunnan Province, Eryuan County).</p></tp:treatment-sec><tp:treatment-sec sec-type="Diagnosis"><title>Diagnosis.</title><p>The new species is most similar to <italic><tp:taxon-name>Micrencaustes (Mimencaustes) michioi</tp:taxon-name></italic> Osawa &amp; Chûjô, 1990, but can be distinguished from it by body moderately shining; pronotum with anterior margin margined behind eyes, without impunctate longitudinal median areas; mesotibia with outer edge of apex acutely toothed. In <italic><tp:taxon-name>Micrencaustes (Mimencaustes) michioi</tp:taxon-name></italic>, the body fairly shining; pronotum with anterior margin immarginate, with impunctate longitudinal median areas; every tibia with outer edge of apex acutely toothed.</p></tp:treatment-sec><tp:treatment-sec sec-type="Etymology"><title>Etymology.</title><p>The species is named with 2 black spots near anterior border of basal mark of elytron.</p></tp:treatment-sec></tp:taxon-treatment>
