# Supplementary material for: Two new species of Micrencaustes Crotch, subgenus Mimencaustes Heller from China (Coleoptera, Erotylidae, Encaustini)
Source: Zookeys. 2014 Mar 20;(391):55–64. doi: 10.3897/zookeys.391.7025 (PMC3974443; doi:10.3897/zookeys.391.7025)
Supplement: XML Treatment for Micrencaustes (Mimencaustes) dehaanii [file zookeys.391.7025-treatment3.xml]

<!DOCTYPE tp:taxon-treatment
  PUBLIC "-//TaxonX//DTD Taxonomic Treatment Publishing DTD v0 20100105//EN" "tax-treatment-NSO.dtd">
<tp:taxon-treatment xmlns:tp="http://www.plazi.org/taxpub"><tp:treatment-meta><mixed-citation publication-type="journal"><person-group><name><surname>Meng</surname><given-names>Zhao-Na</given-names></name><name><surname>Ren</surname><given-names>Guo-Dong</given-names></name><name><surname>Li</surname><given-names>Jing</given-names></name></person-group><article-title>Two new species of <italic>Micrencaustes</italic> Crotch, subgenus <italic>Mimencaustes</italic> Heller from China (Coleoptera, Erotylidae, Encaustini)</article-title><source>Zookeys</source><day>20</day><month>3</month><year>2014</year><volume>2014</volume><issue>391</issue><fpage>55</fpage><lpage>64</lpage><pub-id pub-id-type="doi">10.3897/zookeys.391.7025</pub-id></mixed-citation></tp:treatment-meta><tp:nomenclature><tp:taxon-name>
                            <tp:taxon-name-part taxon-name-part-type="genus">Micrencaustes</tp:taxon-name-part>
                            (<tp:taxon-name-part taxon-name-part-type="subgenus">Mimencaustes</tp:taxon-name-part>)
                            <tp:taxon-name-part taxon-name-part-type="species">dehaanii</tp:taxon-name-part>
                            <object-id xmlns:xlink="http://www.w3.org/1999/xlink" xlink:type="simple">http://species-id.net/wiki/Micrencaustes_dehaanii</object-id>
                        </tp:taxon-name><tp:taxon-authority>(Castelnau, 1840)</tp:taxon-authority><tp:taxon-status xmlns:xlink="http://www.w3.org/1999/xlink" xlink:type="simple">(New record to China)</tp:taxon-status><tp:nomenclature-citation-list><tp:nomenclature-citation><tp:taxon-name>Engis dehaanii</tp:taxon-name><comment> Castelnau, 1840: 15.</comment></tp:nomenclature-citation><tp:nomenclature-citation><tp:taxon-name>Encaustes dehaanii</tp:taxon-name><comment>, <xref ref-type="bibr" rid="B9">Lacordaire 1842</xref>: 42.</comment></tp:nomenclature-citation><tp:nomenclature-citation><tp:taxon-name>Micrencaustes dehaanii</tp:taxon-name><comment>, <xref ref-type="bibr" rid="B5">Crotch 1876</xref>: 572.</comment></tp:nomenclature-citation><tp:nomenclature-citation><tp:taxon-name>Micrencaustes (Mimencaustes) dehaanii</tp:taxon-name><comment>, <xref ref-type="bibr" rid="B8">Heller 1918</xref> (1920): 10.</comment></tp:nomenclature-citation></tp:nomenclature-citation-list></tp:nomenclature><tp:treatment-sec sec-type="Material examined"><title>Material examined.</title><p>1 female, CHINA: Yunnan Province, Lianghe County, <named-content xmlns:xlink="http://www.w3.org/1999/xlink" content-type="dwc:verbatimCoordinates" xlink:type="simple">24.8070°N, 98.2949°E</named-content>, 3 May 1957, Bong Faye Love leg.</p></tp:treatment-sec><tp:treatment-sec sec-type="Distribution"><title>Distribution.</title><p>China (Yunnan), Java, Malaysia, Thailand, Singapore, Vietnam, Laos, India, Sikkim.</p><!--PageBreak--></tp:treatment-sec><ref-list><ref id="B9"><mixed-citation xmlns:xlink="http://www.w3.org/1999/xlink" xlink:type="simple"><person-group><name name-style="western"><surname>Lacordaire</surname><given-names>JT</given-names></name></person-group> (<year>1842</year>) <source>Monographie des Erotyliens, Famille de l’Ordre des Coléoptères</source>. <publisher-name>Roret</publisher-name>, <publisher-loc>Paris</publisher-loc>, <fpage>1</fpage>–<lpage>543</lpage>.</mixed-citation></ref><ref id="B5"><mixed-citation xmlns:xlink="http://www.w3.org/1999/xlink" xlink:type="simple"><person-group><name name-style="western"><surname>Crotch</surname><given-names>GR</given-names></name></person-group> (<year>1876</year>) <article-title>A revision of the Coleopterous Family Erotylidae.</article-title><source>Cistula Entomologica</source><volume>1</volume>: <fpage>359</fpage>–<lpage>572</lpage>.</mixed-citation></ref><ref id="B8"><mixed-citation xmlns:xlink="http://www.w3.org/1999/xlink" xlink:type="simple"><person-group><name name-style="western"><surname>Heller</surname><given-names>KM</given-names></name></person-group> (<year>1918</year>) <article-title>Beitrag zur Kenntnis der Erotyliden der indo-australischen Region mit besonderer Berücksichtigung der philippinischen Arten</article-title>. <source>Archiv für Naturgeschichte</source><volume>84</volume>, <volume-series>A</volume-series>(<issue>8</issue>): <fpage>1</fpage>–<lpage>121</lpage>.</mixed-citation></ref></ref-list></tp:taxon-treatment>
