# Supplementary material for: Two new species of Micrencaustes Crotch, subgenus Mimencaustes Heller from China (Coleoptera, Erotylidae, Encaustini)
Source: Zookeys. 2014 Mar 20;(391):55–64. doi: 10.3897/zookeys.391.7025 (PMC3974443; doi:10.3897/zookeys.391.7025)
Supplement: XML Treatment for Micrencaustes (Mimencaustes) wunderlichi [file zookeys.391.7025-treatment4.xml]

<!DOCTYPE tp:taxon-treatment
  PUBLIC "-//TaxonX//DTD Taxonomic Treatment Publishing DTD v0 20100105//EN" "tax-treatment-NSO.dtd">
<tp:taxon-treatment xmlns:tp="http://www.plazi.org/taxpub"><tp:treatment-meta><mixed-citation publication-type="journal"><person-group><name><surname>Meng</surname><given-names>Zhao-Na</given-names></name><name><surname>Ren</surname><given-names>Guo-Dong</given-names></name><name><surname>Li</surname><given-names>Jing</given-names></name></person-group><article-title>Two new species of <italic>Micrencaustes</italic> Crotch, subgenus <italic>Mimencaustes</italic> Heller from China (Coleoptera, Erotylidae, Encaustini)</article-title><source>Zookeys</source><day>20</day><month>3</month><year>2014</year><volume>2014</volume><issue>391</issue><fpage>55</fpage><lpage>64</lpage><pub-id pub-id-type="doi">10.3897/zookeys.391.7025</pub-id></mixed-citation></tp:treatment-meta><tp:nomenclature><tp:taxon-name>
                            <tp:taxon-name-part taxon-name-part-type="genus">Micrencaustes</tp:taxon-name-part>
                            (<tp:taxon-name-part taxon-name-part-type="subgenus">Mimencaustes</tp:taxon-name-part>)
                            <tp:taxon-name-part taxon-name-part-type="species">wunderlichi</tp:taxon-name-part>
                            <object-id xmlns:xlink="http://www.w3.org/1999/xlink" xlink:type="simple">http://species-id.net/wiki/Micrencaustes_wunderlichi</object-id>
                        </tp:taxon-name><tp:taxon-authority>Heller, 1918</tp:taxon-authority><tp:taxon-status xmlns:xlink="http://www.w3.org/1999/xlink" xlink:type="simple">(New record to China)</tp:taxon-status><tp:nomenclature-citation-list><tp:nomenclature-citation><tp:taxon-name>Micrencaustes (Mimencaustes) wunderlichi</tp:taxon-name><comment> Heller, 1918 (1920): 23.</comment></tp:nomenclature-citation><tp:nomenclature-citation><tp:taxon-name>Micrencaustes wunderlichi</tp:taxon-name><comment>, <xref ref-type="bibr" rid="B3">Arrow 1926</xref>: 254.</comment></tp:nomenclature-citation></tp:nomenclature-citation-list></tp:nomenclature><tp:treatment-sec sec-type="Material examined"><title>Material examined.</title><p>1 male, CHINA: Yunnan Province, Lushui County, <named-content xmlns:xlink="http://www.w3.org/1999/xlink" content-type="dwc:verbatimCoordinates" xlink:type="simple">25.9667°N, 98.8167°E</named-content>, 11 May 2004, Zi-Zhong Yang leg (MHU).</p></tp:treatment-sec><tp:treatment-sec sec-type="Distribution"><title>Distribution.</title><p>China (Yunnan), Java, Indonesia.</p></tp:treatment-sec><ref-list><ref id="B3"><mixed-citation xmlns:xlink="http://www.w3.org/1999/xlink" xlink:type="simple"><person-group><name name-style="western"><surname>Arrow</surname><given-names>GJ</given-names></name></person-group> (<year>1926</year>) <article-title>Fauna Sumatrensis. Endomychidae and Erotylidae.</article-title><source>Entomologische Mitteilungen</source><volume>15</volume>: <fpage>248</fpage>-<lpage>262</lpage>.</mixed-citation></ref></ref-list></tp:taxon-treatment>
